# Supplementary material for: “King of the Riverside”, a multi-proxy approach offers a new perspective on mosasaurs before their extinction
Source: BMC Zool. 2025 Dec 12;10:25. doi: 10.1186/s40850-025-00246-y (PMC12699810; doi:10.1186/s40850-025-00246-y)
Supplement: Supplementary file 1 — Supplementary Material 1 [file 40850_2025_246_MOESM1_ESM.xlsx]

## Sheet: Characters
Species	Carinae	Apex	Basal Cross Section	Ornamentation	Facets	Shape	Reference
Prognathodon solvayi	Strongly bicarinate, laterally compressed, serrated	Pointed? to blunt	Rounded	Vertically striated deep fluting, weak anatomosing texture	Well defined facets	Slender, recuved in posterior and forms a "hooked apperence"	El-Kheir, Gebely A. Abu, et al. "A Prognathodontin Mosasaur from the Maastrichtian of the Dakhla Oasis, Western Desert, Egypt." Fossil Studies 1.1 (2023): 60-75.	Mohr, Sydney R. "A systematic revision of the genus Prognathodon (Squamata: Mosasauridae)." (2024).
Prognathodon overtoni (= Bachysaurana overtoni, Mohr, 2024)	Weakly bicarinate anteroposteriorly, unserrated	Blunt to Pointed	Subcircular	Smooth enamel, granular anastomosed textures concentrated on the apex, lacking fluting	Unfaceted	Broad and Robust	El-Kheir, Gebely A. Abu, et al. "A Prognathodontin Mosasaur from the Maastrichtian of the Dakhla Oasis, Western Desert, Egypt." Fossil Studies 1.1 (2023): 60-75.	Mohr, Sydney R. "A systematic revision of the genus Prognathodon (Squamata: Mosasauridae)." (2024).
Prognathodon currii (= Thalassotitan cf. atrox, Mohr, 2024)	Strongly bicarinate, and some bear rough serrations	Blunt but acute	Ellipsoid	Smooth enamel, strongly anastomosed lines towards apices	Unfaceted	Subconical, robust, straight	El-Kheir, Gebely A. Abu, et al. "A Prognathodontin Mosasaur from the Maastrichtian of the Dakhla Oasis, Western Desert, Egypt." Fossil Studies 1.1 (2023): 60-75.	Bardet, Nathalie, et al. "Mosasaurids (Squamata) from the Maastrichtian phosphates of Morocco: biodiversity, palaeobiogeography and palaeoecology based on tooth morphoguilds." Gondwana Research 27.3 (2015): 1068-1078.
Prognathodon saturator (=Thalassotitan saturator, Mohr, 2024)	Bicarinate, unserrated	Blunt	Rounded	Smooth enamel, lacks fluting, anastomosing texture neat apex	Unfaceted	Massive, rounded but short	El-Kheir, Gebely A. Abu, et al. "A Prognathodontin Mosasaur from the Maastrichtian of the Dakhla Oasis, Western Desert, Egypt." Fossil Studies 1.1 (2023): 60-75.	Mohr, Sydney R. "A systematic revision of the genus Prognathodon (Squamata: Mosasauridae)." (2024).
Prognathodon giganteus	Strongly bicarinate	Blunt	Rounded	Anastomosed	Unfaceted	Conical, robust, slightly recurved	El-Kheir, Gebely A. Abu, et al. "A Prognathodontin Mosasaur from the Maastrichtian of the Dakhla Oasis, Western Desert, Egypt." Fossil Studies 1.1 (2023): 60-75.	Bardet, Nathalie, et al. "Mosasaurids (Squamata) from the Maastrichtian phosphates of Morocco: biodiversity, palaeobiogeography and palaeoecology based on tooth morphoguilds." Gondwana Research 27.3 (2015): 1068-1078.
Prognathodon lutugini	Strongly bicarinate with a weak serration on both carinae	Blunt?	Rounded	Minor wrinkles at the tip of the crowns	Unfaceted	Barrel-shaped	El-Kheir, Gebely A. Abu, et al. "A Prognathodontin Mosasaur from the Maastrichtian of the Dakhla Oasis, Western Desert, Egypt." Fossil Studies 1.1 (2023): 60-75.
Prognathodon kianda (= Marichimeria sp., Mohr, 2024)	Posteriorly bicarinate and unicerinate anteriorly, unserrated	Pointed	Rounded?	Smooth, except very fine anastomosing ridges	Unfaceted	Slender	El-Kheir, Gebely A. Abu, et al. "A Prognathodontin Mosasaur from the Maastrichtian of the Dakhla Oasis, Western Desert, Egypt." Fossil Studies 1.1 (2023): 60-75.
Prognathodon waiparaensis (= Marichimeria waiparaensis, Mohr, 2024)	Bicarinate with serration on both carinae	Blunt	Rounded	Smooth	Unfaceted	Conical	El-Kheir, Gebely A. Abu, et al. "A Prognathodontin Mosasaur from the Maastrichtian of the Dakhla Oasis, Western Desert, Egypt." Fossil Studies 1.1 (2023): 60-75.
Prognathodon hudae	Weakly bicarinate and unserrated	Blunt	Suboval	Smooth with very faint anastomosing ridges	Unfaceted	Slender	El-Kheir, Gebely A. Abu, et al. "A Prognathodontin Mosasaur from the Maastrichtian of the Dakhla Oasis, Western Desert, Egypt." Fossil Studies 1.1 (2023): 60-75.
Prognathodon sectorius	Bicarinate	Blunt	Ellipsoid	Smooth and silky	Unfaceted?	Slender	El-Kheir, Gebely A. Abu, et al. "A Prognathodontin Mosasaur from the Maastrichtian of the Dakhla Oasis, Western Desert, Egypt." Fossil Studies 1.1 (2023): 60-75.
Thalassotitan atrox	Bicarinate, serrated mesial-distally	Pointed	-	Ornamented with coarse bumps and anastomosing ridges	Unfaceted	Conical in shape, weakly recuved	El-Kheir, Gebely A. Abu, et al. "A Prognathodontin Mosasaur from the Maastrichtian of the Dakhla Oasis, Western Desert, Egypt." Fossil Studies 1.1 (2023): 60-75.	Mohr, Sydney R. "A systematic revision of the genus Prognathodon (Squamata: Mosasauridae)." (2024).
Eremiasaurus heterodontus	Strongly bicarinate, and some bear defined serrations	Pointed	-	Smooth	Faint traces of facets	High and slender, blade-like	El-Kheir, Gebely A. Abu, et al. "A Prognathodontin Mosasaur from the Maastrichtian of the Dakhla Oasis, Western Desert, Egypt." Fossil Studies 1.1 (2023): 60-75.
Tyrannosaurus rex	Carinae, serrated with mid-crown denticles	Pointed	U-Shaped	Smooth	Well defined facets	Semi-conical, blade like	Samman, Tanya. "Morphometry of the teeth of western North American tyrannosaurids and its applicability to quantitative classification." Acta Palaeontologica Polonica 50.4 (2005): 757.	Thomas Carr, 2023
Brachychampsa sp.	Weakly bicarinate and unserrated	Blunt	Rounded	Smooth	Faint traces of facets	Low and conical	Ősi, Attila. "The evolution of jaw mechanism and dental function in heterodont crocodyliforms." Historical Biology 26.3 (2014): 279-414.	Adam Cossette, 2024
Borealosuchus sp.	Weak singular sarinae	Blunt	Rounded	Smooth	-	Slender and pointed	Ősi, Attila. "The evolution of jaw mechanism and dental function in heterodont crocodyliforms." Historical Biology 26.3 (2014): 279-414.	McCormack, Larkin. Borealosuchus (Crocodylia) from the early Campanian Mooreville chalk reveals new insights into the late Cretaceous fauna of Alabama and the origin of Crocodylian lineages. MS thesis. The University of Iowa, 2019.	Adam Cossette, 2024
Hell Creek Thoracosaur	strong cainae, unserrated	Pointed?	Rounded	Finely striated longitudinal texture	-	Tall and thin	Adam Cossette, 2024
NDGS 12217	Strongly bicarinate, offset anteroposteriorly, fine serrations?	Blunt	Ellipsoid	Smooth enamel, fine anatomsing lines towards apices	Unfaceted	Robust, high, weakly recurved posteriorly	This study
Proganthodontini	Bicarinate with varying degrees of serration on both carinae	Blunt	Subcircular	Anastomosed	Well defined facets	Conical	Russell, Dale A. "Systematics and morphology of American mosasaurs (Reptilia, Sauria)." (1967).
